# Supplementary material for: Photovoltaic Array Fault Diagnosis and Localization Method Based on Modulated Photocurrent and Machine Learning
Source: Sensors (Basel). 2024 Dec 29;25(1):136. doi: 10.3390/s25010136 (PMC11723431; doi:10.3390/s25010136)
Supplement: Supplementary file 1 [file sensors-25-00136-s001.zip]

Archive with 2 entries (2 files):
- sensors-3387730-supplementary.pdf
- Video S1.mp4
